# Supplementary material for: Epidemiological Characteristics and Spatio-Temporal Distribution of Hepatitis A in Spain in the Context of the 2016/2017 European Outbreak
Source: Int J Environ Res Public Health. 2022 Dec 14;19(24):16775. doi: 10.3390/ijerph192416775 (PMC9778781; doi:10.3390/ijerph192416775)
Supplement: Supplementary file 1 [file ijerph-19-16775-s001.zip]

Archive with 1 entries (1 files):
- ijerph-2052702-supplementary.pdf
